# Supplementary material for: MultipleTesting.com: A tool for life science researchers for multiple hypothesis testing correction
Source: PLoS One. 2021 Jun 9;16(6):e0245824. doi: 10.1371/journal.pone.0245824 (PMC8189492; doi:10.1371/journal.pone.0245824)
Supplement: S1 Script — (PHP) [file pone.0245824.s001.php]

<?php

namespace multipletesting;

class Calculation {
  public static function calculate ($values){
    // Split p values by new line, filter out empty values then convert them to float
    $values['p_values'] = array_map('floatval', array_filter(explode("\n", $values['p_values']))); 
    sort($values['p_values']);

    if ($values['significance_threshold'] == '1') {
      $values['significance_threshold'] = $values['custom_threshold'];
    }
    $values['significance_threshold'] = floatval($values['significance_threshold']);

    if ($values['fdr_value'] == '1') {
      $values['fdr_value'] = $values['custom_fdr'];
    }
    $values['fdr_value'] = floatval($values['fdr_value']);

    if ($values['bonferroni']) {
      $results['Bonferroni'] = self::bonferroni($values['p_values'], $values['significance_threshold']);
    }
    if ($values['step_down']) {
      $results['Holm'] = self::step_down($values['p_values'], $values['significance_threshold']);
    }
    if ($values['step_up']) {
      $results['Hochberg'] = self::step_up($values['p_values'], $values['significance_threshold']);
    }
    if ($values['fdr']) {
      $results['FDR'] = self::fdr($values['p_values'], $values['fdr_value']);
    }
    if ($values['q_value']) {
      foreach ($values['p_values'] as $p_value) {
        if ($p_value >= 0.5 && $p_value <= 1) {
          $has_big_value = TRUE;
          break;
	}
      }
      if (!isset($has_big_value)) {
        $results['q values'] = 'missing values are not allowed';
      } else {
        $results['q values'] = self::q_values($values['p_values']);
      }
    }

    return $results;
  }

  public static function bonferroni($p_values, $significance_threshold) {
    $num_of_p_values = sizeof($p_values);
    foreach ($p_values as $p_value) {
      $p_val = $p_value * $num_of_p_values;
      if ($p_val > 1) $p_val = 1;
      if ($p_val <= $significance_threshold) {
        $sign_p = $p_value;
      } else {
        break;
      }
    }
    if (!isset($sign_p)) {
      $sign_p = 'not passed';
    } else if ($sign_p == end($p_values)) {
      $sign_p = 'all significant';
    }
    return $sign_p;
  }

  public static function step_down($p_values, $significance_threshold) {
    $i = 0;
    foreach ($p_values as $p_value) {
      $p_val = $p_value * sizeof($p_values);
      if ($p_val <= $significance_threshold) {
        $sign_p = $p_value;
        unset($p_values[$i]);
      } else {
        break;
      }
      $i++;
    }
    if (!isset($sign_p)) {
      $sign_p = 'not passed';
    } else if (empty($p_values)) {
      $sign_p = 'all significant';
    }
    return $sign_p;
  }

  public static function step_up($p_values, $significance_threshold) {
    $i = 0;
    rsort($p_values);
    foreach ($p_values as $p_value) {
      $p_val = $p_value * sizeof($p_values);
      if ($p_val > $significance_threshold) {
        unset($p_values[$i]);
      } else {
        $sign_p = $p_value;
        break;
      }
      $i++;
    }
    if (!isset($sign_p)) {
      $sign_p = 'not passed';
    } else if (isset($p_values[0]) && $sign_p == $p_values[0]) {
      $sign_p = 'all significant';
    }
    return $sign_p;
  }

  public static function fdr($p_values, $fdr_value) {
    $num_of_p_values = sizeof($p_values);
    for ($i = 0; $i < sizeof($p_values); $i++) {
      if ($p_values[$i] <= $fdr_value * ($i+1) / $num_of_p_values) {
        $sign_p = $p_values[$i];
      } else {
        break;
      }
    }
    if (!isset($sign_p)) {
      $sign_p = 'not passed';
    } else if ($sign_p == end($p_values)) {
      $sign_p = 'all significant';
    }
    return $sign_p;
  }

  public static function q_values($p_values) {
    $start = 'Rscript Init.R "'.implode(",", $p_values).'"';
    exec($start, $output);
    if (preg_match('/^[0-9. ]*$/', $output[0])) {
      $output = str_replace(' ', "\n", $output);
    }
    $output = implode("\n", $output);
    return $output;
  }
}
