# Supplementary material for: MultipleTesting.com: A tool for life science researchers for multiple hypothesis testing correction
Source: PLoS One. 2021 Jun 9;16(6):e0245824. doi: 10.1371/journal.pone.0245824 (PMC8189492; doi:10.1371/journal.pone.0245824)
Supplement: S2 Script — (PHP) [file pone.0245824.s002.php]

<?php

require_once('Calculation.php');

// R and PHP will be needed
// Install qvalue R package: https://www.bioconductor.org/packages/release/bioc/html/qvalue.html
// Sample data for calculation
$form_values = array(
  'p_values' => '0.0000085
0.000023
0.000152
0.0016024
0.0040207
0.02212
0.024306
0.032078
0.036851
0.061718
0.067395
0.095161
0.13705
0.18419
0.19991
0.20079
0.19651
0.27256
0.29045
0.31917
0.422
0.48272
0.47842
0.49949
0.55288
0.54598
0.56526
0.60652
0.61296
0.64811
0.6557
0.69776
0.69677
0.69323
0.75456
0.8357
0.92578
0.95445
0.98608',
  'significance_threshold' => '0.05',
  'custom_threshold' => '',
  'bonferroni' => 1, // Bonferroni
  'step_down' => 1, // Holm
  'step_up' => 1, // Hochberg
  'fdr' => 1, // FDR
  'fdr_value' => '0.1',
  'custom_fdr' => '',
  'q_value' => 1 // q value
);
// Running calculation
$results = \multipletesting\Calculation::calculate($form_values);
// Write out results
foreach ($results as $k => $v) {
  echo $k.': '.$v."\n";
}
