# Supplementary material for: MultipleTesting.com: A tool for life science researchers for multiple hypothesis testing correction
Source: PLoS One. 2021 Jun 9;16(6):e0245824. doi: 10.1371/journal.pone.0245824 (PMC8189492; doi:10.1371/journal.pone.0245824)
Supplement: S3 Script — (R) [file pone.0245824.s003.R]

#!/usr/bin/env Rscript
options(digits = 8)
args = commandArgs(trailingOnly=TRUE)
pvalues = as.double(strsplit(args[1], ",")[[1]])

library(qvalue)
out = tryCatch({
  result = qvalue(pvalues)
  res = result$qvalues
}, error = function(e) {
  return(e$message)
})
write(out, stdout())
